# Supplementary material for: An Aegilops longissima NLR protein with integrated CC-BED module mediates resistance to wheat powdery mildew
Source: Nat Commun. 2024 Sep 27;15:8281. doi: 10.1038/s41467-024-52670-2 (PMC11436982; doi:10.1038/s41467-024-52670-2)
Supplement: Supplementary file 4 — Supplementary Data 1 [file 41467_2024_52670_MOESM4_ESM.xlsx]

## Sheet: Sheet1
Supplementary Data 1 Genotypes and resistance phenotypes of CS-Aegilops longissima 6Sl#3 recombinants.
Mapping round	Recombinant type (No. of recombinant)	Genotype																						Phenotype	Recombinant name
		Ael58410	Ael45691	Ael41985	Ael16268	Ael19980	Ael21001	Ael14659	Ael03782	Ael42820	Ael11665	Ael35620	Ael49773	Ael07655	Ael03991	Ael04335	Ael31772	Ael47243	Ael09421	Ael40685	Ael12609	Ael46016	Ael57699
		616.84 Mb	620.48 Mb	621.02 Mb	632.71 Mb	638.86 Mb	638.93 Mb	640.26 Mb	645.33 Mb	647.17 Mb	648.99 Mb	649.40 Mb	649.82 Mb	651.68 Mb	654.11 Mb	655.04 Mb	655.28 Mb	655.31 Mb	655.47 Mb	656.04 Mb	657.64 Mb	658.66 Mb	659.64 Mb
1st round	A (12)	+	-	-	-	-	-	-	-	-	-	-	-	-	-	-	-	-	-	-	-	-	-	S	2R126, 3R189-I, 3R5-I, 3R25-I, 3R40-I, 2R284-I, 4R90, 4R101, 4R114, 4R189-I, 4R93-I, T0-I
	B (17)	+	+	+	+	-	-	-	-	-	-	-	-	-	-	-	-	-	-	-	-	-	-	S	2R127, 2R166, 2R284-II, 3R5-II, 3R25-II, 3R40-II, 3R189-II, 4R12-I, 4R37, 4R93-II, 4R189-II, 5R20-I, 5R99, 5R106, 5R173, 8R122-I, 8R146
	C (15)	+	+	+	+	+	+	-	-	-	-	-	-	-	-	-	-	-	-	-	-	-	-	S	2R81, 3R30, 3R53, 3R110, 3R153, 3R234, 4R5, 4R12-II, 4R136, 5R20-II, 5R36, 5R232, 5R248, 8R122-II, 8R155
	D (8)	+	+	+	+	+	+	+	-	-	-	-	-	-	-	-	-	-	-	-	-	-	-	S	T3052, T3089, T3109, T3207, T3308, 4R52, 8R246, 9R165
	E (5)	+	+	+	+	+	+	+	+	+	+	+	+	+	-	-	-	-	-	-	-	-	-	S	T3227, T276, T282, T265, T412
	F (9)	+	+	+	+	+	+	+	+	+	+	+	+	+	+	-	-	-	-	-	-	-	-	S	T3043, 2R71, 3R108, 3R119, 4R215, 4R195-I, 5R181-02, 8R96, 8R145
	G (5)	+	+	+	+	+	+	+	+	+	+	+	+	+	+	-	-	-	-	-	-	-	-	R	T164, T3157, 5R64, 5R84-I, 6R908
	H (4)	+	+	+	+	+	+	+	+	+	+	+	+	+	+	+	+	+	+	-	-	-	-	R	3R240-04, 4R195-II, 6R209-05, T24-01
	I (7)	+	+	+	+	+	+	+	+	+	+	+	+	+	+	+	+	+	+	+	-	-	-	R	T24-I, 3R114, 3R240, 4R100, 5R84-II, 6R78-02, 6R178-01
	J (8)	+	+	+	+	+	+	+	+	+	+	+	+	+	+	+	+	+	+	+	+	+	-	R	1R175, 1R195, 2R286, 2R298, 3R139, 3R252, 5R12-01, X2-I
	K (2)	+	+	+	+	+	+	+	+	+	+	+	+	+	+	+	+	+	+	+	+	+	-	R	4R108, T24-II
	L (2)	-	+	+	+	+	+	+	+	+	+	+	+	+	+	+	+	+	+	+	+	+	+	R	X1-I, X2-II
	M (6)	-	-	-	-	-	+	+	+	+	+	+	+	+	+	+	+	+	+	+	+	+	+	R	1R43, T41-8, 1R91, 4R48, 4R148, 5R91
	N (2)	-	-	-	-	-	-	+	+	+	+	+	+	+	+	+	+	+	+	+	+	+	+	R	4R47, T3152
	O (1)	-	-	-	-	-	-	-	-	-	-	-	-	+	+	+	+	+	+	+	+	+	+	R	T41-3
	P (1)	-	-	-	-	-	-	-	-	-	-	-	-	-	-	+	+	+	+	+	+	+	+	R	T3012
	Q (1)	-	+	+	+	+	+	+	+	+	+	+	+	+	+	-	-	-	-	-	-	-	-	R	T27-Ⅵ
	105														Pm6Sl interval (0.93 Mb)
Mapping round	Recombinant type (No. of recombinant)	Genotype							Phenotype	Recombinant name
		Ael03991	Ael39960	Ael16698	Ael09126	Ael34119	Ael117152	Ael04335
		654.11 Mb	654.21 Mb	654.28 Mb	654.42 Mb	654.43 Mb	654.47 Mb	655.04 Mb
2nd round	U ( 5 )	-	+	+	-	-	-	-	R	T27Ⅵ-32, T27Ⅵ-46,T27Ⅵ-47,T3012II-58, T3012II-80
	V ( 3 )	-	-	+	-	-	-	-	R	T3012I-26, T3012I-29, T3012II-3
	8		Pm6Sl interval (210 kb)
Note: "+": presence; "-": absence; "R": resistance; "S": susceptible
