# Supplementary material for: An Aegilops longissima NLR protein with integrated CC-BED module mediates resistance to wheat powdery mildew
Source: Nat Commun. 2024 Sep 27;15:8281. doi: 10.1038/s41467-024-52670-2 (PMC11436982; doi:10.1038/s41467-024-52670-2)
Supplement: Supplementary file 5 — Supplementary Data 2 [file 41467_2024_52670_MOESM5_ESM.xlsx]

## Sheet: Sheet1
Supplementary Data 2 List of primers used in the study.
Primer name	Location in reference genome（Mb）	Forward primer sequence(5' - 3')	Reverse primer sequence(5' - 3')	Purpose
Ael69501	0.37	TGGGCCTTTGAGTAGAGC	ACTGACCACGATAGGTTTTT	Identification of mutants
Ael67319	202.09	TATGTCTAGTGTATCTGTACGTGGC	ACTCATGTACAAGAGTAATCAGCAC	Identification of mutants
Ael63185	383.52	GAGCAGGCGTAGCCTCAGGAGCCTC	TTTTCTCTACCTAAGTGCATGGAAG	Identification of mutants
Ael58410	616.84	CATCGGGGGAGCGGTAC	CCCTAGCTACCAGATCACCC	Identification of recombinants
Ael45691	620.48	CGAAGGCCGCCAACGTGT	TGCCACAACGTGCTCTTG	Identification of recombinants
Ael41985	621.02	CCATTGATTTCAAGCAAGCT	GAAGAAAGCCCATCCTGGAC	Identification of recombinants
Ael16268	632.71	CTCGCCACCTCCAACTC	GATATTGCTGAACAGCTTCC	Identification of recombinants
Ael19980	638.86	ACAAGGAAGTGTGTGTTGA	CGTAGTATAAGCACAAGACC	Identification of recombinants
Ael21001	638.93	GCTGCAGAATTGTTTCTTTG	ATCCGATTGAGCATGACTT	Identification of recombinants
Ael14659	640.26	TGGCCGCCAAGATACGC	TTTGCAACCTCCCCATGC	Identification of recombinants
Ael03782	645.33	ACATTCTCCGCAGCCTCA	GCAGAACCGTGGTTGTCG	Identification of recombinants
Ael42820	647.17	CAACTATTTCGCCTTATCTC	TGCAGCTGACCTAATACG	Identification of recombinants
Ael11665	648.99	GCAGTGGTGTCGCCGTCT	TTCACCATCGACAGCTTCCT	Identification of recombinants
Ael35620	649.4	GAAGCTAAGTGCTCTGGTGG	TTCCTCTCAGCCACCTCG	Identification of recombinants
Ael49773	649.82	ACCACCTCAAGGTCACCG	TTGTAGTCGAAGCCGCAT	Identification of recombinants
Ael07655	651.68	CAGCCGTTAGGGTTTCG	GATAACAGCGTCTCCATAGTG	Identification of recombinants
Ael03991	654.11	AGGTGTACAGCATAATCGGG	TAACTCCCACAAATAAACCG	Identification of recombinants
Ael39960	654.21	ATTGCCGTCTTCGGGCTA	CTCAGAACGACGAAGCCC	Identification of recombinants
Ael16698	654.28	GCCGAGCTAACAACCTTCCTCC	GCAATGGCAGGTTACGGTC	Identification of recombinants
Ael09126	654.42	GCTACTACGATTCCTACGC	CTGTAATAGCCTCTCGCC	Identification of recombinants
Ael34119	654.43	AGCCAGCATCGTCTAGCTCC	CCTGGGCATAGGACATATG	Identification of recombinants
Ael17152	654.47	TGCGGTGTGGGTGTCTAC	AGATGACAGATCCTGGCAATA	Identification of recombinants
Ael04335	655.04	TTCTCATGTCCATCACTTCC	ACAACTGAACATTTTGTTTCG	Identification of recombinants
Ael31772	655.28	TCTGATCAGTGGGCGACT	TGACACCAGACTCCCAGA	Identification of recombinants
Ael47243	655.31	CAGGGAACTTGACATTTCGT	TACGACACCATACTTCCAGC	Identification of recombinants
Ael09421	655.47	GTTCCTGTGTGCGGGTGA	GCGACACCCACATCTCCTCT	Identification of recombinants
Ael40685	656.04	CAAGGGTGCCGCGGTAAC	TCCAAGCCCCTCGTACTCC	Identification of recombinants
Ael12609	657.64	TCATTCAAAGCGTTGGTAA	TTTTTCTGCTAGGTAGCCG	Identification of recombinants
Ael46016	658.66	CGCCAACGTCAAAAGGTTC	CTTCTGAACGCCCGGGT	Identification of recombinants
Ael57699	659.64	TACTGCAATGAGCTCAAGTCCAACA	TCGAGGAACACAACATCTTGCTGTT	Identification of recombinants
SAFL-CNL1	-	CAACTGAAGAGCCGACCC	GCAGGTGTCAGGCACAACTTAC	Specifically amplified the full length of CNL1
SAFL-CNL2	-	AGAAGTCTCCCTCTTAGCGTGA	CAACAAAAGGAAGAACCAATAGC	Specifically amplified the full length of CNL2
VIGS-CNL1	-	CATTTTTTTTTTTTTTTAGCTAGC GAAAATAGTGGACTGCAACAAACTT	GATGATTCTTCTTCCGTTGCTAGC ATTCCTTCAGGCTTGGCGA	Vector construction for BSMV-VIGS assay of CNL1
VIGS-CNL2	-	CATTTTTTTTTTTTTTTAGCTAGC ATTCAACAGATGTCGCAGCAA	GATGATTCTTCTTCCGTTGCTAGC GAATAAGACTTGATGTCCTTCGGT	Vector construction for BSMV-VIGS assay of CNL2
TaACTIN	-	TATGTTCCCGGGTATTGCTG	AGACCCAGACAACTCGCAAC	As an internal control for qRT-PCR
qPCR-CNL1	-	AGGTTACGGTCGAAGGAATG	TGCTTGAAGAAGGGTGACTTG	qRT-PCR for expression analysis of CNL1
qPCR-CNL2	-	CTGCTCTACGCCGCCGAT	GGCAGGTGGTTACTTGGTCTG	qRT-PCR for expression analysis of CNL2
CNL1-OE	-	CAGGTCGACTCTAGAGGATC CCCGGG ATGGAGGCGGTGGAAGACCC	TAGTCCATGGTACCGGATCC ACTAGT TATGGTAGATACTTCAACCT	Vector construction for pWMB110-ProUbi:CNL1
CNL1-COM	-	GTAAAACGACGGCCAGTGCCAAGCTTGCTACAGGTGAGAGCATAGTGGG	TTGAACGATCGGGGAAATTCGAGCTCGCAGGTGTCAGGCACAACTTAC	Vector construction for pWMB110-ProCNL1:CNL1
Ubi-F/CNL1-R	-	TCGATGCTCACCCTGTTGTTTG	CGCAAAACTGATGTCCCC	Identification of Pm6Sl in positive overexpression transgenic plants
Pm6Sl α1-3	-	GGAGAGGACAGCCCAGATCA ACTAGT ATGGAGGCGGTGGAAGACCC	TCCTCGCCCTTGCTCACCAT GGATCC GAGCTGGTGTTGTAGCCTGC	Protein expression vectors construction for α1-3 of Pm6Sl
Pm6Sl α1-3-BED	-	GGAGAGGACAGCCCAGATCA ACTAGT ATGGAGGCGGTGGAAGACCC	TCCTCGCCCTTGCTCACCAT GGATCC TTTCTGGCTACAAGCTTTGC	Protein expression vectors construction for α1-3-BED of Pm6Sl
Pm6Sl CC-BED	-	GGAGAGGACAGCCCAGATCA ACTAGT ATGGAGGCGGTGGAAGACCC	TCCTCGCCCTTGCTCACCAT GGATCC ATGAGCTCTCCCATAGACTT	Protein expression vectors construction for CC-BED of Pm6Sl
bridge primers of Pm6Sl CC	-	GCAGGCTACAACACCAGCTCCGTGGAGCAAGTCACCCTTC	GAAGGGTGACTTGCTCCACGGAGCTGGTGTTGTAGCCTGC	Protein expression vectors construction for CC of Pm6Sl
Pm6Sl Znf-BED		GGAGAGGACAGCCCAGATCA ACTAGT ATGAACCAGAGACACTGCTCCAAA	TCCTCGCCCTTGCTCACCAT GGATCC TTTCTGGCTACAAGCTTTGCTCTT	Protein expression vectors construction for Znf-BED of Pm6Sl
Yr7 CC-BED	-	GGAGAGGACAGCCCAGATCA ACTAGT ATGGAGCCGGCGGGAGACTC	TCCTCGCCCTTGCTCACCAT GGATCC TTCTGCAACTCTGCCATAAAC	Protein expression vectors construction for Yr7 CC-BED
Yr7 Znf-BED	-	GGAGAGGACAGCCCAGATCA ACTAGT ATG TCCCCGGTATGGGAACACTT	TCCTCGCCCTTGCTCACCAT GGATCC GGAATGCTCCTTCTCCAAAT	Protein expression vectors construction for Yr7 Znf-BED
bridge primers of Yr7 CC	-	CAAATTACGGGTGACTTGCA	TGCAAGTCACCCGTAATTTG	Protein expression vectors construction for Yr7 CC
Yr5 CC-BED	-	GGAGAGGACAGCCCAGATCA ACTAGT ATGGAGCCGGCGGGAGACTC	TCCTCGCCCTTGCTCACCAT GGATCC TTCTGCTATTAAATTTCTGA	Protein expression vectors construction for Yr5 CC-BED
Yr5 Znf-BED	-	GGAGAGGACAGCCCAGATCA ACTAGT ATG TCCCCGGTATGGGAACACTT	TCCTCGCCCTTGCTCACCAT GGATCC GGAATGCTCTTTCTCCAAAT	Protein expression vectors construction for Yr5 Znf-BED
bridge primers of Yr5 CC	-	CAAATTACGA GTGACTTGTA	TACAAGTCACTCGTAATTTG	Protein expression vectors construction for Yr5 CC
Xa1 CC-BED	-	GGAGAGGACAGCCCAGATCA ACTAGT ATGGAGGAGGTGGAAGCCGG	TCCTCGCCCTTGCTCACCAT GGATCC CTCTGCAGCCCTCCCATACA	Protein expression vectors construction for Xa1 CC-BED
Xa1 Znf-BED	-	GGAGAGGACAGCCCAGATCA ACTAGT ATG AAGAAACGGTCCAAGGCATG	TCCTCGCCCTTGCTCACCAT GGATCC TTTCCTCTTGCAAACATTGA	Protein expression vectors construction for Xa1 Znf-BED
bridge primers of Xa1 CC	-	AGGCAGCAGC CGTGTAACAA	TTGTTACACGGCTGCTGCCT	Protein expression vectors construction for Xa1 CC
Rph15 CC-BED	-	GGAGAGGACAGCCCAGATCA ACTAGT ATGGAGGACGCTTACCTTGT	TCCTCGCCCTTGCTCACCAT GGATCC CCCATACACTTTGCCTTGAA	Protein expression vectors construction for Rph15 CC-BED
Rph15 Znf-BED	-	GGAGAGGACAGCCCAGATCA ACTAGT ATG AAACGGTCCAAGGCATGGGA	TCCTCGCCCTTGCTCACCAT GGATCC CGTATTCTTACAGTAGGCAC	Protein expression vectors construction for Rph15 Znf-BED
bridge primers of Rph15 CC	-	TCGTGGCAAA CGTGAAGCAC	GTGCTTCACGTTTGCCACGA	Protein expression vectors construction for Rph15 CC
pm6sl-1	-	GCCGAGCTAACAACCTTCCTC	GCATGGGAATTAATGTTGTG	Gene diagnostic functional markers and identification of Pm6Sl in native transgenic plants
Note: location is determined based on Aegilops longissima cv. TL05 reference genome sequences.
