# Supplementary material for: An Aegilops longissima NLR protein with integrated CC-BED module mediates resistance to wheat powdery mildew
Source: Nat Commun. 2024 Sep 27;15:8281. doi: 10.1038/s41467-024-52670-2 (PMC11436982; doi:10.1038/s41467-024-52670-2)
Supplement: Supplementary file 6 — Supplementary Data 3 [file 41467_2024_52670_MOESM6_ESM.xlsx]

## Sheet: Sheet1
Supplementary Data 3 Seven genes annotation in the 210 kb interval based on Ae. longissima cv. TL05 reference genome sequence.
Seqid	Source	Type	Start	End	Score	Strand	Phase	Attributes
chr6S	EVM	mRNA	654211293	654211694	.	+	.	_Pfam=DUF3681;_Description=Protein of unknown function (DUF3681);_Previous_id=EVM0001688.1;ID=Ae.longissima.TL05.6S01G0714600.1;_Go=-;_Kegg=-
chr6S	EVM	exon	654211293	654211449	.	+	.	ID=Ae.longissima.TL05.6S01G0714600.1_exon;Parent=Ae.longissima.TL05.6S01G0714600.1
chr6S	EVM	exon	654211516	654211694	.	+	.	ID=Ae.longissima.TL05.6S01G0714600.1_exon;Parent=Ae.longissima.TL05.6S01G0714600.1
chr6S	EVM	CDS	654211293	654211449	.	+	0	ID=Ae.longissima.TL05.6S01G0714600.1_CDS;Parent=Ae.longissima.TL05.6S01G0714600.1
chr6S	EVM	CDS	654211516	654211694	.	+	0	ID=Ae.longissima.TL05.6S01G0714600.1_CDS;Parent=Ae.longissima.TL05.6S01G0714600.1
chr6S	EVM	mRNA	654274950	654281554	.	+	.	_Pfam=function values() { [native code] };ID=Ae.longissima.TL05.6S01G0714700.1;_Previous_id=EVM0016698.1;_Description=disease resistance protein;_Go=-;_Kegg=-
chr6S	EVM	five_prime_UTR	654274950	654275050	.	+	.	ID=Ae.longissima.TL05.6S01G0714700.1_five_prime_UTR;Parent=Ae.longissima.TL05.6S01G0714700.1
chr6S	EVM	exon	654274950	654275357	.	+	.	ID=Ae.longissima.TL05.6S01G0714700.1_exon;Parent=Ae.longissima.TL05.6S01G0714700.1
chr6S	EVM	exon	654275443	654275728	.	+	.	ID=Ae.longissima.TL05.6S01G0714700.1_exon;Parent=Ae.longissima.TL05.6S01G0714700.1
chr6S	EVM	exon	654275844	654279592	.	+	.	ID=Ae.longissima.TL05.6S01G0714700.1_exon;Parent=Ae.longissima.TL05.6S01G0714700.1
chr6S	EVM	exon	654279683	654279841	.	+	.	ID=Ae.longissima.TL05.6S01G0714700.1_exon;Parent=Ae.longissima.TL05.6S01G0714700.1
chr6S	EVM	exon	654279918	654281554	.	+	.	ID=Ae.longissima.TL05.6S01G0714700.1_exon;Parent=Ae.longissima.TL05.6S01G0714700.1
chr6S	EVM	CDS	654275051	654275357	.	+	0	ID=Ae.longissima.TL05.6S01G0714700.1_CDS;Parent=Ae.longissima.TL05.6S01G0714700.1
chr6S	EVM	CDS	654275443	654275728	.	+	1	ID=Ae.longissima.TL05.6S01G0714700.1_CDS;Parent=Ae.longissima.TL05.6S01G0714700.1
chr6S	EVM	CDS	654275844	654279546	.	+	2	ID=Ae.longissima.TL05.6S01G0714700.1_CDS;Parent=Ae.longissima.TL05.6S01G0714700.1
chr6S	EVM	three_prime_UTR	654279547	654279592	.	+	.	ID=Ae.longissima.TL05.6S01G0714700.1_three_prime_UTR;Parent=Ae.longissima.TL05.6S01G0714700.1
chr6S	EVM	three_prime_UTR	654279683	654279841	.	+	.	ID=Ae.longissima.TL05.6S01G0714700.1_three_prime_UTR;Parent=Ae.longissima.TL05.6S01G0714700.1
chr6S	EVM	three_prime_UTR	654279918	654281554	.	+	.	ID=Ae.longissima.TL05.6S01G0714700.1_three_prime_UTR;Parent=Ae.longissima.TL05.6S01G0714700.1
chr6S	EVM	mRNA	654305401	654305758	.	-	.	_Pfam=DUF3681;_Description=Protein of unknown function (DUF3681);_Previous_id=EVM0028457.1;ID=Ae.longissima.TL05.6S01G0714800.1;_Go=-;_Kegg=-
chr6S	EVM	CDS	654305401	654305510	.	-	0	ID=Ae.longissima.TL05.6S01G0714800.1_CDS;Parent=Ae.longissima.TL05.6S01G0714800.1
chr6S	EVM	CDS	654305620	654305758	.	-	0	ID=Ae.longissima.TL05.6S01G0714800.1_CDS;Parent=Ae.longissima.TL05.6S01G0714800.1
chr6S	EVM	exon	654305401	654305510	.	-	.	ID=Ae.longissima.TL05.6S01G0714800.1_exon;Parent=Ae.longissima.TL05.6S01G0714800.1
chr6S	EVM	exon	654305620	654305758	.	-	.	ID=Ae.longissima.TL05.6S01G0714800.1_exon;Parent=Ae.longissima.TL05.6S01G0714800.1
chr6S	EVM	mRNA	654307775	654308134	.	-	.	_Description=Protein of unknown function (DUF3681);_Previous_id=EVM0023933.1;ID=Ae.longissima.TL05.6S01G0714900.1;_Pfam=DUF3681;_Kegg=-;_Go=-
chr6S	EVM	CDS	654307775	654308134	.	-	0	ID=Ae.longissima.TL05.6S01G0714900.1_CDS;Parent=Ae.longissima.TL05.6S01G0714900.1
chr6S	EVM	exon	654307775	654308134	.	-	.	ID=Ae.longissima.TL05.6S01G0714900.1_exon;Parent=Ae.longissima.TL05.6S01G0714900.1
chr6S	EVM	mRNA	654331932	654335714	.	+	.	_Previous_id=EVM0022960.1;ID=Ae.longissima.TL05.6S01G0715000.1;_Description=disease resistance protein;_Pfam=function values() { [native code] };_Kegg=-;_Go=-
chr6S	EVM	five_prime_UTR	654331932	654332113	.	+	.	ID=Ae.longissima.TL05.6S01G0715000.1_five_prime_UTR;Parent=Ae.longissima.TL05.6S01G0715000.1
chr6S	EVM	exon	654331932	654332420	.	+	.	ID=Ae.longissima.TL05.6S01G0715000.1_exon;Parent=Ae.longissima.TL05.6S01G0715000.1
chr6S	EVM	exon	654332532	654332598	.	+	.	ID=Ae.longissima.TL05.6S01G0715000.1_exon;Parent=Ae.longissima.TL05.6S01G0715000.1
chr6S	EVM	exon	654332754	654335714	.	+	.	ID=Ae.longissima.TL05.6S01G0715000.1_exon;Parent=Ae.longissima.TL05.6S01G0715000.1
chr6S	EVM	CDS	654332114	654332420	.	+	0	ID=Ae.longissima.TL05.6S01G0715000.1_CDS;Parent=Ae.longissima.TL05.6S01G0715000.1
chr6S	EVM	CDS	654332532	654332598	.	+	1	ID=Ae.longissima.TL05.6S01G0715000.1_CDS;Parent=Ae.longissima.TL05.6S01G0715000.1
chr6S	EVM	CDS	654332754	654335358	.	+	2	ID=Ae.longissima.TL05.6S01G0715000.1_CDS;Parent=Ae.longissima.TL05.6S01G0715000.1
chr6S	EVM	three_prime_UTR	654335359	654335714	.	+	.	ID=Ae.longissima.TL05.6S01G0715000.1_three_prime_UTR;Parent=Ae.longissima.TL05.6S01G0715000.1
chr6S	EVM	mRNA	654340558	654340917	.	+	.	_Go=-;_Kegg=-;_Pfam=DUF3681;_Description=Protein of unknown function (DUF3681);ID=Ae.longissima.TL05.6S01G0715100.1;_Previous_id=EVM0001759.1
chr6S	EVM	exon	654340558	654340749	.	+	.	ID=Ae.longissima.TL05.6S01G0715100.1_exon;Parent=Ae.longissima.TL05.6S01G0715100.1
chr6S	EVM	exon	654340780	654340917	.	+	.	ID=Ae.longissima.TL05.6S01G0715100.1_exon;Parent=Ae.longissima.TL05.6S01G0715100.1
chr6S	EVM	CDS	654340558	654340749	.	+	0	ID=Ae.longissima.TL05.6S01G0715100.1_CDS;Parent=Ae.longissima.TL05.6S01G0715100.1
chr6S	EVM	CDS	654340780	654340917	.	+	0	ID=Ae.longissima.TL05.6S01G0715100.1_CDS;Parent=Ae.longissima.TL05.6S01G0715100.1
###
chr6S	EVM	mRNA	654345727	654346074	.	+	.	_Pfam=DUF3681;ID=Ae.longissima.TL05.6S01G0715200.1;_Previous_id=EVM0027310.1;_Description=Protein of unknown function (DUF3681);_Go=-;_Kegg=-
chr6S	EVM	exon	654345727	654346074	.	+	.	ID=Ae.longissima.TL05.6S01G0715200.1_exon;Parent=Ae.longissima.TL05.6S01G0715200.1
chr6S	EVM	CDS	654345727	654346074	.	+	0	ID=Ae.longissima.TL05.6S01G0715200.1_CDS;Parent=Ae.longissima.TL05.6S01G0715200.1
Note: Two candidate genes are color-coded, CNL1 in red font and CNL2 in purple font.
