# Supplementary material for: An Aegilops longissima NLR protein with integrated CC-BED module mediates resistance to wheat powdery mildew
Source: Nat Commun. 2024 Sep 27;15:8281. doi: 10.1038/s41467-024-52670-2 (PMC11436982; doi:10.1038/s41467-024-52670-2)
Supplement: Supplementary file 7 — Supplementary Data 4 [file 41467_2024_52670_MOESM7_ESM.xlsx]

## Sheet: Sheet1
Supplementary Data 4 Sequences of CNL1.
a：Genomic DNA sequence of Pm6Sl (CNL1) gene (4496 bp)
CAACTGAAGAGCCGACCCTGAAAAGAAAAATCGCAATCGCAACCGCGCGTGTGAGCGACTATTCAGTGCTTTAAATGTCTGCCGAGCTAACAACCTTCCTCCATCCTATCCTCTCAACTACTCTGAACCACAGGTAGCTGCTGAGTTGCCTCCGCCTGATCTGCCGATGGAGGCGGTGGAAGACCCCACCCTGGAGCCTGCGATTGGCTGGCTTGCCGACACCATCCTTGCAAATCTCCGTGCCGGCGGCAAGCTGGACTCCTGGATCCGCCAAGCTGGCCTCGGCAACGACACCGGGAAGCTCAAGGCCGAGGTCGAGGCAGTGGAGATGGTGGTTTCTGCTGTGCAGGGGAGGGCTGCCGGAAACAAGCCGCTGACCCGATCTCTCACGGCTGTCAA…
Note: "Blue fonts" represent the regions complementary with primer SALF-CNL1 to amplify Pm6Sl; "Red fonts" represent the start or stop codon of Pm6Sl; "Underscore" represent introns of the Pm6Sl.
b: Pm6Sl CDS sequence (4296bp)
ATGGAGGCGGTGGAAGACCCCACCCTGGAGCCTGCGATTGGCTGGCTTGCCGACACCATCCTTGCAAATCTCCGTGCCGGCGGCAAGCTGGACTCCTGGATCCGCCAAGCTGGCCTCGGCAACGACACCGGGAAGCTCAAGGCCGAGGTCGAGGCAGTGGAGATGGTGGTTTCTGCTGTGCAGGGGAGGGCTGCCGGAAACAAGCCGCTGACCCGATCTCTCACGGCTGTCAAGGAGCTGCTCTACGACGCCGACGATGTGGTCGACGAGCTTGACTACTGCAGGCTACAACACCAGCTCCAACCAGAGACACTGCTCCAAACGGACGGACATGGAACGCTGCAAACTGTTGAGAATTCCAGAGAAAATGCTGATGATGCACAGAGTAGCAGCAATGGC…
Note: "Underscore" represents targeted gene fragment for VIGS-inducing gene silence.
