# Supplementary material for: An Aegilops longissima NLR protein with integrated CC-BED module mediates resistance to wheat powdery mildew
Source: Nat Commun. 2024 Sep 27;15:8281. doi: 10.1038/s41467-024-52670-2 (PMC11436982; doi:10.1038/s41467-024-52670-2)
Supplement: Supplementary file 8 — Supplementary Data 5 [file 41467_2024_52670_MOESM8_ESM.xlsx]

## Sheet: Sheet1
Supplementary Data 5 Sequences of CNL2.
a：Genomic sequence of CNL2 gene (3262 bp) from TA7548
AGAAGTCTCCCTCTTAGCGTGAGAAAAAAAAACAGAAGTCTCCCTCTCTTCCTCCTCTGAACCCATCGCTCGCTCGCTCACCAGCTGAAGGTCGGAACCCCTCGGCCGTCGGTACTAGTAGCTGCCACATAGGCGGGCTGCTGCTTCCCCCCTCCCGCCCCCGGCTTCTCCCTTCGCCGTCCGCCGCCACCGGGATCTGCCGACGGAATGGAGGCGTCAGACGACACAAGTTCCCTGCAGGCGGCGGTTCGATGGCTGCTGCACACCATCCTTCCCAGCCTAAGCAAGCTGGACGGGTGGATTCGCCAACAAGGGCTCGGCAGCGAGGTGGAGGGGCTGAGGGACGAGATCCACCAAGTCGACGGCGTCGTCTCCGCCGTCAACGCCAGGGCGACCCGA…
Note: "Blue fonts" represent the primer pair specific to amplified CNL2; "Red fonts" represent the start or stop codon of CNL2; "Underscore" represent introns of the CNL2.
b: CNL2 CDS sequence (2979bp) from TA7548
ATGGAGGCGTCAGACGACACAAGTTCCCTGCAGGCGGCGGTTCGATGGCTGCTGCACACCATCCTTCCCAGCCTAAGCAAGCTGGACGGGTGGATTCGCCAACAAGGGCTCGGCAGCGAGGTGGAGGGGCTGAGGGACGAGATCCACCAAGTCGACGGCGTCGTCTCCGCCGTCAACGCCAGGGCGACCCGAAACAGGTCGGTGGCCAGATCCCTCGCAGCCCTCAAGGAGCTGCTCTACGCCGCCGATGACGCGGTCGACGAGCTCGACTGCTACAGGCTCCAGCAGGAGCTCCACGCCCACGGAGGCCATTGGCATTGGCACCCTCCCAACGAAATTGACAGACCAAGTAACCACCTGCCAACTTCTTCAAGCACCGGTGGCACTGCCAGAAATACA…
Note: "Underscore" represents targeted gene fragment for VIGS-inducing gene silence.
