# Supplementary material for: An Aegilops longissima NLR protein with integrated CC-BED module mediates resistance to wheat powdery mildew
Source: Nat Commun. 2024 Sep 27;15:8281. doi: 10.1038/s41467-024-52670-2 (PMC11436982; doi:10.1038/s41467-024-52670-2)
Supplement: Supplementary file 9 — Supplementary Data 6 [file 41467_2024_52670_MOESM9_ESM.xlsx]

## Sheet: Sheet1
Supplementary Data 6 List of mutants.
Mutant name	Gene having mutation	Mutation base site (CDS)	Mutation base	Mutation amino acid site	Mutation amino acid
1	CNL1	992	G/A	331	G/E
2	CNL1	1062	G/A	354	W/*
3	CNL1	1501	G/A	501	A/T
4	CNL1	1508	C/T	503	T/L
5	CNL1	1578	G/A	526	W/*
6	CNL1	1654	C/T	552	Q/*
7	CNL1	2176	C/T	726	R/C
8	CNL1	2452	C/T	818	Q/*
9	CNL1	2525	G/A	842	C/Y
10	CNL1	2990	G/A	997	C/Y
11	CNL1	3116	G/A	1039	W/*
12	CNL1 (CNL2)	3580 (2555)	G/A (G/A)	1194 (852）	D/N (G/D)
12	CNL1	3965	G/A	1322	G/D
13	CNL1	3960	G/A	1320	W/*
14	CNL1	2807	G/A	936	S/N
15	CNL1	3110	G/A	1037	G/E
16	CNL1	1735	G/A	579	G/R
17	CNL1	3224	C/T	1075	A/V
18	CNL1	2245	C/T	749	R/C
19	CNL1	1714	G/A	572	V/I
20	CNL1	1370	C/T	457	A/V
21	CNL1	1688	G/A	563	G/D
22	CNL1	2823	G/A	941	W/*
23	CNL1	2114	G/A	705	G/E
23	CNL1	3013	G/A	1005	D/N
24	CNL1 (CNL2)	3136 (1528)	C/T (C/T)	1046 (528)	H/Y (L/F)
25	CNL1	2779	G/A	927	G/R
26	CNL1	3628	C/T	1210	L/F
27	CNL1	1510	G/A	504	A/T
28	CNL1	61	C/T	21	L/F
29	CNL1	516	G/A	172	M/I
30	-	-	-	-	-
Note: "-" indicates the absence of base mutatio, * indicates premature stop codons.
