# Supplementary material for: An Aegilops longissima NLR protein with integrated CC-BED module mediates resistance to wheat powdery mildew
Source: Nat Commun. 2024 Sep 27;15:8281. doi: 10.1038/s41467-024-52670-2 (PMC11436982; doi:10.1038/s41467-024-52670-2)
Supplement: Supplementary file 10 — Supplementary Data 7 [file 41467_2024_52670_MOESM10_ESM.xlsx]

## Sheet: Sheet1
Supplementary Data 7 Pm6Sl protein blastp in the NCBI non-redundant protein sequence database.
Description	Scientific Name	Max Score	Total Score	Query Cover	E value	Per. ident	Acc. Len	Accession
disease resistance protein RGA2-like [Triticum urartu]	Triticum urartu	2083	2083	0.99	0	75	1397	XP_048537045.1
putative disease resistance protein RGA4 isoform X1 [Aegilops tauschii subsp. strangulata]	Aegilops tauschii subsp. strangulata	2081	2081	0.99	0	73.89	1435	XP_020173357.1
putative disease resistance protein RGA4 [Triticum aestivum]	Triticum aestivum	2080	2080	0.99	0	73.82	1435	XP_044421859.1
disease resistance protein RGA2-like isoform X2 [Triticum aestivum]	Triticum aestivum	2078	2078	0.99	0	74.9	1408	XP_044405247.1
disease resistance protein RGA2-like isoform X1 [Triticum aestivum]	Triticum aestivum	2073	2073	0.99	0	74.74	1411	XP_044405246.1
uncharacterized protein LOC109758920 [Aegilops tauschii subsp. strangulata]	Aegilops tauschii subsp. strangulata	2073	2073	0.99	0	74.51	1467	XP_020173372.2
uncharacterized protein LOC123146298 [Triticum aestivum]	Triticum aestivum	2072	2072	0.99	0	74.51	1423	XP_044421861.1
putative disease resistance protein RGA3 [Triticum dicoccoides]	Triticum dicoccoides	2063	2063	0.99	0	74.38	1437	XP_037454998.1
putative disease resistance protein RGA4 [Triticum dicoccoides]	Triticum dicoccoides	2058	2058	0.99	0	74.46	1414	XP_037449139.1
putative disease resistance protein RGA3 [Triticum dicoccoides]	Triticum dicoccoides	2056	2056	0.99	0	74.13	1415	XP_037454454.1
putative disease resistance protein RGA1 isoform X1 [Hordeum vulgare subsp. vulgare]	Hordeum vulgare subsp. vulgare	2053	2053	0.99	0	73.56	1436	XP_044953904.1
putative disease resistance protein RGA3 [Triticum dicoccoides]	Triticum dicoccoides	2052	2052	0.99	0	74.72	1395	XP_037454999.1
NBS-LRR disease resistance protein [Dasypyrum villosum]	Dasypyrum villosum	2046	2046	0.99	0	73.24	1443	UBY07528.1
putative disease resistance protein RGA4 [Triticum dicoccoides]	Triticum dicoccoides	2040	2040	0.99	0	74.39	1432	XP_037456004.1
putative disease resistance protein RGA1 [Triticum urartu]	Triticum urartu	1994	1994	0.99	0	71.91	1423	XP_048537049.1
putative disease resistance protein RGA1 isoform X2 [Hordeum vulgare subsp. vulgare]	Hordeum vulgare subsp. vulgare	1984	1984	0.99	0	71.84	1407	XP_044953905.1
putative disease resistance protein RGA3 isoform X2 [Aegilops tauschii subsp. strangulata]	Aegilops tauschii subsp. strangulata	1981	1981	0.99	0	71.49	1409	XP_020173360.1
NBS-LRR disease resistance protein [Dasypyrum villosum]	Dasypyrum villosum	1979	1979	0.99	0	73.9	1423	UBY07138.1
unnamed protein product [Triticum turgidum subsp. durum]	Triticum turgidum subsp. durum	1979	1979	0.99	0	71.14	1418	VAI63600.1
NBS-LRR disease resistance protein [Dasypyrum villosum]	Dasypyrum villosum	1828	1828	0.97	0	68.45	1373	UBY07577.1
putative disease resistance RPP13-like protein 1 [Triticum dicoccoides]	Triticum dicoccoides	1758	1927	0.97	0	71.67	1327	XP_037449143.1
Putative disease resistance RPP13-like protein 1 [Triticum urartu]	Triticum urartu	1508	1717	0.98	0	64.84	1246	EMS61738.1
hypothetical protein CFC21_106421 [Triticum aestivum]	Triticum aestivum	1388	1388	0.97	0	54.69	1447	KAF7105638.1
uncharacterized protein LOC123076495 [Triticum aestivum]	Triticum aestivum	1380	1380	0.99	0	54.13	1621	XP_044354643.1
hypothetical protein CFC21_049678 [Triticum aestivum]	Triticum aestivum	1379	1379	0.99	0	54.31	1428	KAF7039728.1
unnamed protein product [Triticum turgidum subsp. durum]	Triticum turgidum subsp. durum	1374	1374	0.99	0	54.11	1427	VAH68423.1
unnamed protein product [Triticum turgidum subsp. durum]	Triticum turgidum subsp. durum	1374	1374	0.99	0	54.1	1428	VAH84288.1
putative disease resistance protein RGA3 [Triticum dicoccoides]	Triticum dicoccoides	1372	1372	0.99	0	53.96	1428	XP_037415606.1
putative disease resistance protein RGA3 [Triticum dicoccoides]	Triticum dicoccoides	1368	1368	0.99	0	54.11	1428	XP_037408150.1
Disease resistance protein RGA2 [Hordeum vulgare]	Hordeum vulgare	1355	1355	0.99	0	53.5	1425	KAE8779717.1
Putative disease resistance protein RGA3 [Triticum urartu]	Triticum urartu	1294	1509	0.91	0	64.68	1172	EMS68903.1
unnamed protein product [Triticum turgidum subsp. durum]	Triticum turgidum subsp. durum	1177	1301	0.94	0	54.17	1340	VAH68425.1
unnamed protein product [Triticum turgidum subsp. durum]	Triticum turgidum subsp. durum	1174	1303	0.94	0	54.13	1341	VAH84287.1
Disease resistance protein RGA2 [Triticum urartu]	Triticum urartu	1172	1296	0.94	0	54.26	1393	EMS56414.1
unnamed protein product [Triticum turgidum subsp. durum]	Triticum turgidum subsp. durum	1027	1261	0.96	0	51.86	1246	VAH68424.1
unnamed protein product [Miscanthus lutarioriparius]	Miscanthus lutarioriparius	957	957	0.99	0	42.12	1431	CAD6271328.1
unnamed protein product [Miscanthus lutarioriparius]	Miscanthus lutarioriparius	940	940	0.99	0	41.75	1434	CAD6271322.1
unnamed protein product [Miscanthus lutarioriparius]	Miscanthus lutarioriparius	939	939	0.99	0	41.08	1512	CAD6271335.1
uncharacterized protein LOC119361181 [Triticum dicoccoides]	Triticum dicoccoides	918	1075	0.99	0	44.4	1545	XP_037482411.1
putative disease resistance protein RGA3 isoform X2 [Sorghum bicolor]	Sorghum bicolor	904	904	0.99	0	40.42	1426	XP_021303375.1
putative disease resistance protein RGA3 isoform X1 [Sorghum bicolor]	Sorghum bicolor	897	897	0.99	0	40.06	1447	XP_021303374.1
hypothetical protein BDA96_09G233400 [Sorghum bicolor]	Sorghum bicolor	891	891	0.99	0	39.88	1429	KAG0519081.1
disease resistance protein RGA2-like [Triticum urartu]	Triticum urartu	883	1096	0.91	0	47.15	1029	XP_048538961.1
hypothetical protein SORBI_3009G221000 [Sorghum bicolor]	Sorghum bicolor	866	866	0.93	0	39.85	1437	KXG22480.1
hypothetical protein BDA96_09G233600 [Sorghum bicolor]	Sorghum bicolor	856	856	0.99	0	39.5	1495	KAG0519083.1
hypothetical protein HU200_064206 [Digitaria exilis]	Digitaria exilis	815	1202	0.99	0	39.01	1591	KAF8649666.1
disease resistance protein RGA2-like isoform X1 [Panicum hallii]	Panicum hallii	805	1139	0.92	0	53.97	1575	XP_025824649.1
hypothetical protein GQ55_7G287600 [Panicum hallii var. hallii]	Panicum hallii var. hallii	799	1138	0.98	0	53.34	1742	PUZ48966.1
putative disease resistance protein RGA4 isoform X2 [Aegilops tauschii subsp. strangulata]	Aegilops tauschii subsp. strangulata	797	1240	0.94	0	53.62	1506	XP_020186889.1
hypothetical protein BS78_06G233000 [Paspalum vaginatum]	Paspalum vaginatum	796	796	0.98	0	38.76	1478	KAJ1272839.1
putative disease resistance protein RGA4 isoform X1 [Aegilops tauschii subsp. strangulata]	Aegilops tauschii subsp. strangulata	795	1296	0.99	0	53.62	1545	XP_045089239.1
putative disease resistance protein RGA4 isoform X1 [Panicum hallii]	Panicum hallii	795	1132	0.98	0	53.22	1576	XP_025824645.1
unnamed protein product [Triticum turgidum subsp. durum]	Triticum turgidum subsp. durum	795	1302	0.99	0	53.78	1544	VAH36722.1
hypothetical protein QYE76_046302 [Lolium multiflorum]	Lolium multiflorum	793	1300	0.99	0	52.62	1551	KAK1685454.1
hypothetical protein CFC21_019013 [Triticum aestivum]	Triticum aestivum	788	1282	0.99	0	53.51	1545	KAF7003726.1
unnamed protein product [Triticum turgidum subsp. durum]	Triticum turgidum subsp. durum	788	788	0.99	0	38.94	1468	VAH42355.1
LOW QUALITY PROTEIN: hypothetical protein CFC21_019018 [Triticum aestivum]	Triticum aestivum	788	788	0.99	0	38.4	1483	KAF7003731.1
disease resistance RPP8-like protein 3 [Triticum urartu]	Triticum urartu	784	914	0.99	0	40.07	1466	XP_048557165.1
putative disease resistance protein RGA4 [Lolium perenne]	Lolium perenne	781	1259	0.99	0	53.01	1588	XP_051219901.1
putative disease resistance protein RGA1 [Hordeum vulgare subsp. vulgare]	Hordeum vulgare subsp. vulgare	781	1272	0.99	0	53.04	1553	XP_044967851.1
putative disease resistance protein RGA4 [Hordeum vulgare]	Hordeum vulgare	780	1368	0.99	0	53.17	2134	KAE8785470.1
disease resistance protein RGA2-like [Panicum virgatum]	Panicum virgatum	779	1122	0.91	0	53.16	1516	XP_039818196.1
hypothetical protein QYE76_046300 [Lolium multiflorum]	Lolium multiflorum	778	1256	0.99	0	52.88	1588	KAK1685452.1
hypothetical protein QYE76_018537 [Lolium multiflorum]	Lolium multiflorum	771	1230	0.99	0	53.26	1567	KAK1573577.1
unnamed protein product [Triticum turgidum subsp. durum]	Triticum turgidum subsp. durum	768	768	0.99	0	37.19	1570	VAH42351.1
putative disease resistance protein At3g14460 [Brachypodium distachyon]	Brachypodium distachyon	768	1350	0.99	0	51.95	1750	XP_003579311.1
