# Supplementary material for: An Aegilops longissima NLR protein with integrated CC-BED module mediates resistance to wheat powdery mildew
Source: Nat Commun. 2024 Sep 27;15:8281. doi: 10.1038/s41467-024-52670-2 (PMC11436982; doi:10.1038/s41467-024-52670-2)
Supplement: Supplementary file 11 — Supplementary Data 8 [file 41467_2024_52670_MOESM11_ESM.xlsx]

## Sheet: Sheet1
Supplementary Data 8 List of plant materials used in the study.
Number	Material name	Serial number	Purpose	Pm6Sl
1	Chinese Spring (CS)	TA3808	Negative controls were identified by phenotype and genotype and wheat protoplast preparation	-
2	CS ph1b mutant	TA3809	Constructed recombinant and secondary populations by crossing with TA7548	-
3	CS-Ae. longissima disomic 6Sl#3 addition line	TA7548	Positive controls were identified by phenotype and genotype, and gene cloning and expression analyses	+
4	CS-Ae. longissima 6Sl#3[6A] substitution line	TA7548S	Sequence analysis and functional marker identification of Pm6Sl	+
5	CS-Ae. longissima 6Sl#3 recombinant line T24		Previously identified, for developing secondary population segregating for Pm6Sl in the 1st round mapping	+
6	CS-Ae. longissima 6Sl#3 recombinant line R43		Previously identified, for developing secondary population segregating for Pm6Sl in the 1st round mapping	+
7	CS-Ae. longissima 6Sl#3 recombinant line T27		Previously identified, for developing secondary population segregating for Pm6Sl in the 1st round mapping	+
8	CS-Ae. longissima 6Sl#3 recombinant line T27-Ⅵ		Identified in 1st round mapping, for developing secondary population segregatingfor Pm6Sl in the 2nd round mapping	+
9	CS-Ae. longissima 6Sl#3 recombinant line T3012		Identified in 1st round mapping, for developing secondary population segregatingfor Pm6Sl in the 2nd round mapping	+
10	Fielder		Wheat genetic transformation receptor and wheat cultivar used for identification of functional markers	+
11	Aikang58		Chinese wheat cultivar used for identification of dignostic gene marker	-
12	Guomai301		Chinese wheat cultivar used for identification of dignostic gene marker	-
13	Ningchun4		Chinese wheat cultivar used for identification of dignostic gene marker	-
14	Zhoumai22		Chinese wheat cultivar used for identification of dignostic gene marker	-
15	Kenong9204		Chinese wheat cultivar used for identification of dignostic gene marker	-
16	Nongda399		Chinese wheat cultivar used for identification of dignostic gene marker	-
17	Jimai22		Chinese wheat cultivar used for identification of dignostic gene marker	-
18	Xiaoyan81		Chinese wheat cultivar used for identification of dignostic gene marker	-
19	Xiaoyan60		Chinese wheat cultivar used for identification of dignostic gene marker	-
20	Yangnong19		Chinese wheat cultivar used for identification of dignostic gene marker	-
21	Jing411		Chinese wheat cultivar used for identification of dignostic gene marker	-
22	Xinong528		Chinese wheat cultivar used for identification of dignostic gene marker	-
23	Fengchan3		Chinese wheat cultivar used for identification of dignostic gene marker	-
24	Aiqianniu		Chinese wheat cultivar used for identification of dignostic gene marker	-
25	Nonglin11		Chinese wheat cultivar used for identification of dignostic gene marker	-
26	Pingan602		Chinese wheat cultivar used for identification of dignostic gene marker	-
27	Pingan0518		Chinese wheat cultivar used for identification of dignostic gene marker	-
28	Changmai12		Chinese wheat cultivar used for identification of dignostic gene marker	-
29	Saidemai6		Chinese wheat cultivar used for identification of dignostic gene marker	-
30	Yingman208		Chinese wheat cultivar used for identification of dignostic gene marker	-
31	Zaoxiang168		Chinese wheat cultivar used for identification of dignostic gene marker	-
32	Xianmai17		Chinese wheat cultivar used for identification of dignostic gene marker	-
33	Yunong516		Chinese wheat cultivar used for identification of dignostic gene marker	-
34	Fengmai6		Chinese wheat cultivar used for identification of dignostic gene marker	-
35	Huamai999		Chinese wheat cultivar used for identification of dignostic gene marker	-
36	Zhengmai1342		Chinese wheat cultivar used for identification of dignostic gene marker	-
37	Chuangxin105		Chinese wheat cultivar used for identification of dignostic gene marker	-
38	Tunfeng809		Chinese wheat cultivar used for identification of dignostic gene marker	-
39	Fengdecun21		Chinese wheat cultivar used for identification of dignostic gene marker	-
40	Tunmai257		Chinese wheat cultivar used for identification of dignostic gene marker	-
41	Jiayuan6		Chinese wheat cultivar used for identification of dignostic gene marker	-
42	Luomai6010		Chinese wheat cultivar used for identification of dignostic gene marker	-
43	Caizhi141		Chinese wheat cultivar used for identification of dignostic gene marker	-
44	Xunmai169		Chinese wheat cultivar used for identification of dignostic gene marker	-
45	Jinfeng205		Chinese wheat cultivar used for identification of dignostic gene marker	-
46	Xiangmai0318		Chinese wheat cultivar used for identification of dignostic gene marker	-
47	Zhengfu6		Chinese wheat cultivar used for identification of dignostic gene marker	-
48	Xufu1		Chinese wheat cultivar used for identification of dignostic gene marker	-
49	Yunong804		Chinese wheat cultivar used for identification of dignostic gene marker	-
50	Wenyuan0528		Chinese wheat cultivar used for identification of dignostic gene marker	-
51	Changmai13		Chinese wheat cultivar used for identification of dignostic gene marker	-
52	Zhengpinmai24		Chinese wheat cultivar used for identification of dignostic gene marker	-
53	Jinzhan638		Chinese wheat cultivar used for identification of dignostic gene marker	-
54	Yufeng5		Chinese wheat cultivar used for identification of dignostic gene marker	-
55	Saidemai7		Chinese wheat cultivar used for identification of dignostic gene marker	-
56	Meng615		Chinese wheat cultivar used for identification of dignostic gene marker	-
57	Ximai505		Chinese wheat cultivar used for identification of dignostic gene marker	-
58	Zhengmai136		Chinese wheat cultivar used for identification of dignostic gene marker	-
59	Zhongzhi0914		Chinese wheat cultivar used for identification of dignostic gene marker	-
60	Taimai1		Chinese wheat cultivar used for identification of dignostic gene marker	-
61	Mengmai0818		Chinese wheat cultivar used for identification of dignostic gene marker	-
62	Anmai12-41		Chinese wheat cultivar used for identification of dignostic gene marker	-
63	Xinong364		Chinese wheat cultivar used for identification of dignostic gene marker	-
64	Hefeng3		Chinese wheat cultivar used for identification of dignostic gene marker	-
65	Kelinmai968		Chinese wheat cultivar used for identification of dignostic gene marker	-
66	Chuangxing26		Chinese wheat cultivar used for identification of dignostic gene marker	-
67	Zhongyu1428		Chinese wheat cultivar used for identification of dignostic gene marker	-
68	Xuyou318		Chinese wheat cultivar used for identification of dignostic gene marker	-
69	Xixuan69		Chinese wheat cultivar used for identification of dignostic gene marker	-
70	Baohao5		Chinese wheat cultivar used for identification of dignostic gene marker	-
71	Shunmai6		Chinese wheat cultivar used for identification of dignostic gene marker	-
72	Huaichuan101		Chinese wheat cultivar used for identification of dignostic gene marker	-
73	Liangyuan22		Chinese wheat cultivar used for identification of dignostic gene marker	-
74	Xinong979		Chinese wheat cultivar used for identification of dignostic gene marker	-
75	Zhengmai2698		Chinese wheat cultivar used for identification of dignostic gene marker	-
76	Tianmin198		Chinese wheat cultivar used for identification of dignostic gene marker	-
77	Yunong49-198		Chinese wheat cultivar used for identification of dignostic gene marker	-
78	Bainong207		Chinese wheat cultivar used for identification of dignostic gene marker	-
79	Japper		Common wheat used for identification of dignostic gene marker	-
80	TAM112		Common wheat used for identification of dignostic gene marker	-
81	TA5028		Common wheat used for identification of dignostic gene marker	-
82	MILAN		Common wheat used for identification of dignostic gene marker	-
83	Ventnar		Common wheat used for identification of dignostic gene marker	-
84	RL6088		Common wheat used for identification of dignostic gene marker	-
85	PASTOR		Common wheat used for identification of dignostic gene marker	-
86	Heyne		Common wheat used for identification of dignostic gene marker	-
87	Jefimija		Common wheat used for identification of dignostic gene marker	-
88	Everest		Common wheat used for identification of dignostic gene marker	-
89	CnSr9g		Common wheat used for identification of dignostic gene marker	-
90	W2691SrTt-1		Common wheat used for identification of dignostic gene marker	-
91	Hatcher		Common wheat used for identification of dignostic gene marker	-
92	COᶲ1WI		Common wheat used for identification of dignostic gene marker	-
93	Sr22Tb		Common wheat used for identification of dignostic gene marker	-
94	FULLER		Common wheat used for identification of dignostic gene marker	-
95	W2691Sr10		Common wheat used for identification of dignostic gene marker	-
96	UMANP135		Common wheat used for identification of dignostic gene marker	-
97	FRAME		Common wheat used for identification of dignostic gene marker	-
98	ISr7b-Ra		Common wheat used for identification of dignostic gene marker	-
99	Bullet		Common wheat used for identification of dignostic gene marker	-
100	SantaFe		Common wheat used for identification of dignostic gene marker	-
101	Rusty		Common wheat used for identification of dignostic gene marker	-
102	SILVERSTAR		Common wheat used for identification of dignostic gene marker	-
103	CnSrTmp		Common wheat used for identification of dignostic gene marker	-
104	302-5		Common wheat used for identification of dignostic gene marker	-
105	ISr6-Ra		Common wheat used for identification of dignostic gene marker	-
106	Jackpot		Common wheat used for identification of dignostic gene marker	-
107	HR58		Common wheat used for identification of dignostic gene marker	-
108	Machete		Common wheat used for identification of dignostic gene marker	-
109	ISr11-Ra		Common wheat used for identification of dignostic gene marker	-
110	Trident		Common wheat used for identification of dignostic gene marker	-
111	Armour		Common wheat used for identification of dignostic gene marker	-
112	GOLDMARK		Common wheat used for identification of dignostic gene marker	-
113	Cns-T-mono		Common wheat used for identification of dignostic gene marker	-
114	TIMGALEN.1		Common wheat used for identification of dignostic gene marker	-
115	TTR19		Common wheat used for identification of dignostic gene marker	-
116	Lakin		Common wheat used for identification of dignostic gene marker	-
117	Potch92		Common wheat used for identification of dignostic gene marker	-
118	ISr9a-Ra		Common wheat used for identification of dignostic gene marker	-
119	Ike		Common wheat used for identification of dignostic gene marker	-
120	Aspen		Common wheat used for identification of dignostic gene marker	-
121	Potch93		Common wheat used for identification of dignostic gene marker	-
122	Nicotiana benthamiana		Transient expression receptor	-
Note: "+": contain Pm6Sl; "-": not contain Pm6Sl
