# Supplementary material for: An Aegilops longissima NLR protein with integrated CC-BED module mediates resistance to wheat powdery mildew
Source: Nat Commun. 2024 Sep 27;15:8281. doi: 10.1038/s41467-024-52670-2 (PMC11436982; doi:10.1038/s41467-024-52670-2)
Supplement: Supplementary file 12 — Supplementary Data 9 [file 41467_2024_52670_MOESM12_ESM.xlsx]

## Sheet: Sheet1
Supplementary Data 9 Responses of TA7548 and T3012II-3 to Bgt isolates.
Bgt isolate	Collection site	Infection type (IT)
		T3012II-3	TA7548	Chinese Spring
GY-KDZ-1	Gongyi, Henan	0	0	4
HB-XX-WXZ-1	Hebi, Henan	0	0	4
SQ-YC-YJZ	Shangqiu, Henan	0	0	4
ZK-CHQ-LHZ-2	Zhoukou, Henan	0	0	4
SL-FS-5	Pingdingshan Henan	0	0	4
SQ-YC-CGS	Shangqiu, Henan	0	0	4
ZK-HY-QLZ-1	Zhoukou, Henan	0	0	4
ZK-HY-QLZ-2	Zhoukou, Henan	0	0	4
KF-YLH	Kaifeng, Henan	0	0	4
Y01	Unknown	0	0	4
Y02	Unknown	3	3	4
Y05	Unknown	1	1	4
Y06	Unknown	0	0	4
Y07	Unknown	0	0	4
Y08	Unknown	0	0	4
Y10	Unknown	1	1	4
Y11	Unknown	1	1	4
Y13	Unknown	1	1	4
Y14	Unknown	0	0	4
Y15	Unknown	0	0	4
Y16	Unknown	0	0	4
Y17	Unknown	0	0	4
Y18	Unknown	0	0	3
Y19	Unknown	0	0	4
Y20	Unknown	0	0	4
A03	Unknown	0	0	4
A10	Unknown	0	0	4
E05	Yunnan	0	0	4
E09	Beijing	0	0	4
E18	Guizhou	0	0	3
E20	Beijing	0	0	4
E21	Beijing	0	0	4
E23	Beijing	0	0	4
E26	Guizhou	0	0	4
E31	Beijing	0	0	3
E32	Guizhou	0	0	4
Note: The first nine Bgt isolates were provided by Prof. Wenming Zheng from Henan Agricultural University, and the remaining 27 single-spore derived Bgt isolates with different virulent spectrums were provided by Prof. Pengtao Ma from Yantai University. Infection types 0 was immune, 1 was highly resistant, 2 was resistant, 3 and 4 was susceptible.
