# Supplementary material for: An Aegilops longissima NLR protein with integrated CC-BED module mediates resistance to wheat powdery mildew
Source: Nat Commun. 2024 Sep 27;15:8281. doi: 10.1038/s41467-024-52670-2 (PMC11436982; doi:10.1038/s41467-024-52670-2)
Supplement: Supplementary file 14 — Source Data [file 41467_2024_52670_MOESM14_ESM.xlsx]

## Sheet: Fig.2b
Fig. 2b The relative expression of CNL1 and CNL2 in the gene-silenced plants was analysed for silencing efficiency via quantitative real-time PCR (qRT‒PCR)
Sample	2-∆Ct (three replicates)
BSMV：γ1	0.0340607	0.0308066	0.028184
BSMV：γ2	0.0378151	0.0316254	0.0389033
BSMV：γ3	0.030826	0.0363362	0.0381621
BSMV：γCNL1-1	0.00389661	0.00428627	0.00427227
BSMV：γCNL1-2	0.00879333	0.00967382	0.00679813
BSMV：γCNL1-3	0.00574277	0.00635863	0.00565852
Sample	2-∆Ct (three replicates)
BSMV：γ1	0.00464741	0.00450144	0.00433203
BSMV：γ2	0.00625153	0.00535236	0.00460019
BSMV：γ3	0.00598549	0.0047641	0.00458701
BSMV：γCNL2-1	0.00159996	0.0015581	0.00128415
BSMV：γCNL2-2	0.00275895	0.00252194	0.0023938
BSMV：γCNL2-3	0.000981705	0.00070287	0.000657805

## Sheet: Fig.3b
Fig. 3b original data
Sample	2-∆Ct (three replicates)
TA3012II-3-1	0.0211279	0.018566	0.0183422
TA3012II-3-2	0.0269405	0.0270379	0.0233109
TA3012II-3-3	0.0153996	0.0155596	0.0149501
L1-1	0.737862	0.641841	0.573027
L1-2	0.798155	1.13675	0.589064
L1-3	0.821787	0.874972	0.623749
L2-1	0.277712	0.238138	0.280638
L2-2	0.174216	0.211182	0.145879
L2-3	0.227329	0.231376	0.160942
L3-1	0.998057	0.746457	0.683451
L3-2	0.724921	0.97624	0.562266
L3-3	0.842063	0.788841	0.911594
L4-1	0.0817516	0.128973	0.074628
L4-2	0.112819	0.144567	0.113236
L4-3	0.103458	0.126985	0.0846594
L5-1	0.582844	0.725982	0.589573
L5-2	0.492071	0.515866	0.51872
L5-3	0.4978	0.510402	0.479457
L6-1	0.473019	0.53634	0.433625
L6-2	0.765219	0.645538	0.421879
L6-3	0.566853	0.564441	0.382533
L7-1	0.287498	0.287229	0.294264
L7-2	0.445803	0.612917	0.516417
L7-3	0.401483	0.39248	0.312073
L8-1	0.42179	0.485058	0.579473
L8-2	0.437663	0.516178	0.474162
L8-3	0.543823	0.450243	0.82675
L9-1	0.0753187	0.171117	0.155701
L9-2	0.0672948	0.112295	0.0751706
L9-3	0.131384	0.173219	0.1612
L10-1	0.451227	0.784131	0.582127
L10-2	0.88386	0.434333	0.635346
L10-3	0.482749	0.579901	0.314414
L11-1	0.101055	0.0840652	0.0745692
L11-2	0.142292	0.183453	0.129807
L11-3	0.120306	0.163027	0.287209
L12-1	0.780718	1.19307	0.759788
L12-2	0.687747	0.602879	0.869886
L12-3	0.66535	0.676194	0.763634
L16-1	0.186974	0.323826	0.163597
L16-2	0.245915	0.165979	0.225145
L16-3	0.131772	0.126852	0.181809
L17-1	0.0152695	0.0154453	0.0170528
L17-2	0.0229363	0.0168298	0.016966
L17-3	0.0223571	0.0235821	0.0232365
L18-1	0.456349	0.495538	0.489337
L18-2	0.366568	0.433087	0.368304
L18-3	0.428722	0.710926	0.622469
L19-1	0.26416	0.298608	0.384646
L19-2	0.393273	0.554801	0.529917
L19-3	0.20366	0.215389	0.214679
L20-1	0.144401	0.14497	0.207411
L20-2	0.218017	0.207217	0.268098
L20-3	0.20705	0.201228	0.180745
L21-1	0.0407448	0.0496942	0.0501296
L21-2	0.0111253	0.0209758	0.0234595
L21-3	0.0236429	0.0199456	0.0206086
L22-1	0.345477	0.301409	0.432955
L22-2	0.235805	0.248429	0.551882
L22-3	0.308465	0.284877	0.222497
L23-1	0.0780788	0.142802	0.0523048
L23-2	0.353228	0.128511	0.108905
L23-3	0.102343	0.11495	0.123751

## Sheet: Fig.4c
Fig. 4c original data. Cell death statistics for infected leaves of T3012II-3 and CS at 48 hpi with Bgt isolate E26.
Sample	Cell death (three replicates)
CS-48h	12	9	13
TA3012II-3-48h	38	36	41

## Sheet: Fig.4d
Fig. 4d original data. Percent of the Bgt-infected cells (%).
Sample	intraROS (three replicates)
CS-6h	0	0	0
CS-12h	3	3	1
CS-24h	5	7	7
CS-36h	8	6	9
CS-48h	7	8	8
TA3012II-3-6h	0	0	0
TA3012II-3-12h	10	14	12
TA3012II-3-24h	21	27	20
TA3012II-3-36h	26	31	26
TA3012II-3-48h	37	35	34

## Sheet: Fig. 5
Fig. 5 Western blot detected the tagged proteins were extracted from N. benthamiana leaves at 48 hpi by anti-GFP antibody

## Sheet: Fig.6
Fig.6 original data.
Agronomic trait	Plant height (cm)		Tillers number per plant		Spike length (cm)		Spikelet number per spike		Grain numbers per spike		Grain Length (mm)		Grain width (mm)		1000-grain weight (g)
Material name	CS	T3012II-3	CS	T3012II-3	CS	T3012II-3	CS	T3012II-3	CS	T3012II-3	CS	T3012II-3	CS	T3012II-3	CS	T3012II-3
Measured data	112.3	115.5	36	28	7.6	8.4	21	21	50	48	6.52	6.21	3.29	3.62	32.94	33.22
	114.7	118.5	27	31	8.4	8.5	21	21	50	50	6.43	6.37	3.42	3.49	32.72	33.85
	109.6	110.8	24	36	7.8	8.2	20	20	61	55	6.49	6.12	3.37	3.43	32.21	32.56
	114.7	121.5	35	38	8.5	7.6	20	20	60	54	6.48	6.06	2.98	3.38	32.13	33.12
	115.4	110.5	27	25	8.2	8.2	20	19	47	53	6.38	6.09	3.47	3.39	32.85	32.62
	113.5	108.6	42	32	7.4	8.2	19	22	49	55	6.31	6.46	3.34	3.26	33.19	33.65
	114.5	114.5	32	37	7.5	8.1	22	21	63	53	6.02	6.45	3.04	3.43	32.89	32.85
	116.5	116.2	29	28	7.8	8.8	22	20	53	58	6.51	6.39	3.39	3.39	33.21	33.26
	109.5	117.2	31	28	8.1	7.7	21	19	45	56	6.31	6.25	3.1	3.31	33.39	32.62
	116.5	110.3	32	26	7.8	7.5	21	22	47	57	6.38	6.26	3.42	3.23	32.28	33.56
					8.1	8.3	20	20	49	51	6.42	6.29	2.99	3.32	33.58	33.86
					7.5	8.1	19	19	50	53	5.97	6.24	3.34	3.25	33.89	32.62
					8.1	7.8	21	21	52	52	6.22	6.14	3.21	3.17	32.56	32.63
					8.3	8.1	21	21	64	55	6.28	6.39	3.22	3.19	32.67	32.71
					8.4	8.2	20	20	51	57	6.19	6.25	3.28	3.15	32.85	32.12
					8.3	7.6	18	18	53	58	5.95	6.21	3.08	3.25	33.69	33.21
					7.7	7.3	19	19	62	56	6.21	6.24	3.44	3.4	34.12	33.85
					8.5	8.2	19	21	51	56	6.11	6.23	3.14	3.12	32.8	33.69
					7.6	8.3	20	19	54	52	6.17	6.51	3.36	3.18	32.59	32.12
					7.7	8.1	21	19	52	55	6.47	6.49	3.39	3.13	32.85	32.26
					7.5	7.8	20	20	51	54	6.29	6.27	3.13	3.17	33.46	32.16
					7.9	7.4	21	19	52	53	5.97	6.21	3.31	3.1	32.59	33.95
					8.5	8.4	20	21	50	55	6.37	6.14	3.14	3.37	32.15	32.96
					7.8	8.2	20	21	50	52	6.24	6.45	3.23	3.23	32.55	33.68
					7.5	8.1	19	20	53	49	5.96	6.36	3.09	3.13	32.75	33.26
					8.3	7.5	21	20	55	51	6.15	6.18	3.32	3.17	32.63	32.52
					8.1	7.8	20	22	52	48	6.38	6.38	3.19	3.2	33.53	32.12
					8.3	8.3	21	19	55	52	5.95	6.28	3.26	3.06	32.55	33.69
					7.7	8.1	19	19	52	55	6.41	6.25	3.31	3.28	32.63	33.85
					8.1	8	21	20	51	53	6.31	6.24	3.3	3.13	33.12	32.81

## Sheet: Supplementary Fig. 4
Supplementary Fig. 4 original data
Sample	2-∆Ct (three replicates)
TA3012II-3	0.00976338	0.010532	0.0106499
COM1	0.0120365	0.0121444	0.0115252
COM2	0.00659457	0.00641978	0.00576698
COM3	0.00633515	0.00792249	0.00863234
COM4	0.0536136	0.0555008	0.0581031
COM5	0.0518178	0.0461322	0.0481322
COM6	0.0619961	0.0597652	0.0613765
